# Supplementary material for: Early maternal separation is not associated with changes in telomere length in domestic kittens (Felis catus)
Source: PeerJ. 2021 Jun 1;9:e11394. doi: 10.7717/peerj.11394 (PMC8176934; doi:10.7717/peerj.11394)
Supplement: Supplemental Information 1 — This dataset includes all data used to analyze the effect of orphan status, time point, and survival on telomere length. [file peerj-09-11394-s001.csv]

Kitten	Litter	TS	Time	Orphan	Died
Fezzick	Raheem	0.938	1	N	N
Fezzick	Raheem	0.748	2	N	N
Humperdink	Raheem	0.94	1	N	N
Humperdink	Raheem	0.803	2	N	N
NissaDark	Nissa2	0.94	2	N	N
NissaTabby	Nissa2	0.9	2	N	N
NissaTri	Nissa2	0.939	2	N	N
PLUTO	Vern	1.153	1	N	N
PLUTO	Vern	1.263	2	N	N
SQUEEKER	Nissa1	1.038	1	N	N
SQUEEKER	Nissa1	0.978	2	N	N
Sugar	Nissa1	0.829	1	N	N
Sugar	Nissa1	0.894	2	N	N
TERRA	Vern	0.971	1	N	N
TERRA	Vern	0.966	2	N	N
Wesley	Raheem	0.8	2	N	N
Abby	Meg	0.839	1	Y	N
Abby	Meg	0.83	2	Y	N
Alvin	Chipmunks	0.778	1	Y	Y
Amberlee	Stars	1	2	Y	N
Apollo	Greek	1.229	2	Y	N
Artemis	Greek	0.874	2	Y	N
Baby	Break	1.144	1	Y	Y
Bagel	Break	0.997	1	Y	Y
Bandit	Kohen	0.99	1	Y	N
Bandit	Kohen	0.894	2	Y	N
Blossom	Ppuff	1.072	1	Y	N
Blossom	Ppuff	0.934	2	Y	N
Bubbles	Ppuff	0.971	2	Y	N
Bulbine	Flower	1.013	1	Y	N
Bulbine	Flower	1.121	2	Y	N
Buttercup	Ppuff	1.025	1	Y	N
Buttercup	Ppuff	0.91	2	Y	N
Cha Cha	Dance	0.866	1	Y	N
Cha Cha	Dance	0.865	2	Y	N
Chickie	Chicks	1.208	1	Y	Y
Crystal	Crystal	0.964	1	Y	N
Crystal	Crystal	0.94	2	Y	N
Fum	Owls	0.891	1	Y	N
Fum	Owls	1.149	2	Y	N
Gebra	Owls	0.942	1	Y	N
Gebra	Owls	1.2	2	Y	N
Godrick	HP	1.208	1	Y	Y
GOLLY	Meg	0.932	1	Y	N
GOLLY	Meg	0.839	2	Y	N
Hokey	HP	0.956	1	Y	N
Hokey	HP	1.16	2	Y	N
Jake	Meg	0.88	1	Y	N
Jake	Meg	0.773	2	Y	N
Jennie	Chicks	1.004	1	Y	N
Jennie	Chicks	1.085	2	Y	N
Leah	Meg	0.77	1	Y	N
Leah	Meg	0.972	2	Y	N
LOU	Meg	0.794	1	Y	N
LOU	Meg	0.912	2	Y	N
Mambo	Dance	0.856	1	Y	N
Mambo	Dance	1.087	2	Y	N
Melissa	Plants	1.07	1	Y	Y
MOLLY	Meg	0.88	1	Y	N
MOLLY	Meg	0.86	2	Y	N
Moon	Dance	0.792	1	Y	Y
Orange	Joyce	1.015	1	Y	Y
PAL1	Pal	0.987	1	Y	N
PAL1	Pal	1.441	2	Y	N
PAL2	Pal	0.835	1	Y	N
PAL2	Pal	0.631	2	Y	N
PINK	Joyce	1.056	1	Y	N
PINK	Joyce	0.962	2	Y	N
Pokey	HP	1.074	1	Y	N
Pokey	HP	1.127	2	Y	N
Poptart	Break	1.148	1	Y	N
Poptart	Break	1.021	2	Y	N
Simon	Chipmunks	0.925	1	Y	N
Simon	Chipmunks	0.77	2	Y	N
Stella	Stars	0.95	2	Y	N
Theo	Chipmunks	0.842	1	Y	N
Theo	Chipmunks	0.657	2	Y	N
Thom	Chicks	1.053	1	Y	N
Thom	Chicks	0.914	2	Y	N
Watusi	Dance	0.943	1	Y	N
Watusi	Dance	0.995	2	Y	N
Winfield	WW	0.665	1	Y	N
Winfield	WW	1.013	2	Y	N
Winston	WW	0.942	1	Y	N
Winston	WW	0.852	2	Y	N
Yarrow	Plants	1.105	1	Y	Y
