# Supplementary material for: Early maternal separation is not associated with changes in telomere length in domestic kittens (Felis catus)
Source: PeerJ. 2021 Jun 1;9:e11394. doi: 10.7717/peerj.11394 (PMC8176934; doi:10.7717/peerj.11394)
Supplement: Supplemental Information 2 — This dataset includes telomere ratios at 1 and 8 weeks of age for all kittens; arranged for repeated measures analysis. [file peerj-09-11394-s002.csv]

kitten	Litter	TS1	TS2	Orphan
Abby	Meg	0.839	0.830	Y
Alvin	Chipmunks	0.778		Y
Baby	Break	1.144		Y
BAGEL	Break	0.997		Y
BANDIT	Kohen	0.990	0.894	Y
BLOSSOM	Ppuff	1.072	0.934	Y
Bulbine	Flower	1.013	1.121	Y
Buttercup	Ppuff	1.025	0.910	Y
Cha Cha	Dance	0.866	0.865	Y
Chickie	Chicks	1.208		Y
Crystal	Crystal	0.964	0.940	Y
Fezzick	Raheem	0.938	0.748	N
Fum	Owls	0.891	1.149	Y
Gebra	Owls	0.942	1.200	Y
Godrick	HP	1.208		Y
GOLLY	Meg	0.932	0.839	Y
Hokey	HP	0.956	1.160	Y
Humperdink	Raheem	0.940	0.803	N
Jake	Meg	0.880	0.773	Y
Jennie	Chicks	1.004	1.085	Y
Leah	Meg	0.770	0.972	Y
LOU	Meg	0.794	0.912	Y
Mambo	Dance	0.856	1.087	Y
Melissa	Plants	1.070		Y
MOLLY	Meg	0.880	0.860	Y
Moon	Dance	0.792		Y
Orange	Joyce	1.015		Y
PAL1	Pal	0.987	1.441	Y
PAL2	Pal	0.835	0.631	Y
PINK	Joyce	1.056	0.962	Y
PLUTO	Vern	1.153	1.263	N
Pokey	HP	1.074	1.127	Y
Poptart	Break	1.148	1.021	Y
Simon	Chipmunks	0.925	0.770	Y
SQUEEKER	Nissa1	1.038	0.978	N
Sugar	Nissa1	0.829	0.894	N
TERRA	Vern	0.971	0.966	N
Theo	Chipmunks	0.842	0.657	Y
Thom	Chicks	1.053	0.914	Y
Watusi	Dance	0.943	0.995	Y
Winfield	WW	0.665	1.013	Y
Winston	WW	0.942	0.852	Y
Yarrow	Plants	1.105		Y
Amberlee	Stars		1.000	Y
Apollo	Greek		1.229	Y
Artemis	Greek		0.874	Y
Bubbles	Ppuff		0.971	Y
NissaDark	Nissa2		0.940	N
NissaTabby	Nissa2		0.900	N
NissaTri	Nissa2		0.939	N
Stella	Stars		0.950	N
Wesley	Raheem		0.800	N
